# Supplementary material for: Dietary Supplementation with Deinococcus radiodurans Extract Alleviates Obesity and Systemic Inflammation via Gut Microbiota Modulation in Murine and Feline Models
Source: Animals (Basel). 2026 Jul 5;16(13):2072. doi: 10.3390/ani16132072 (PMC13360593; doi:10.3390/ani16132072)
Supplement: Supplementary file 1 [file animals-16-02072-s001.zip]

Archive with 1 entries (1 files):
- animals-4364998-supplementary.xlsx
