# Supplementary material for: Dietary Supplementation with Deinococcus radiodurans Extract Alleviates Obesity and Systemic Inflammation via Gut Microbiota Modulation in Murine and Feline Models
Source: Animals (Basel). 2026 Jul 5;16(13):2072. doi: 10.3390/ani16132072 (PMC13360593; doi:10.3390/ani16132072)
Supplement: Supplementary file 1 [file animals-16-02072-s001.zip › animals-4364998-supplementary.xlsx]

## Sheet: Table S1
Supplementary Table S1. Baseline demographics, energy requirements, and dietary intake of the feline subjects
Cat ID	Breed	Age (years)	Neuter Status	Sex	Initial Body Weight (kg)
1	British Shorthair	4	Neutered	Male	5.41
2	Bengal	4	Spayed	Female	5.29
3	British Shorthair	4	Neutered	Male	4.95
4	British Shorthair	5	Spayed	Female	5.05
5	British Shorthair	5	Spayed	Female	5.1
6	British Shorthair	5	Neutered	Male	5.34

## Sheet: Table S2
Supplementary Table S2. Longitudinal physiological and clinical tracking of overweight cats during the 28-day DRE intervention.
Table S2A. Longitudinal Body Weight tracking of overweight cats during the 28-day DRE intervention.
Parameter	Time Point	Mean	SD	P-value (D0 vs D28)
Body Weight (kg)	D0	5.19	0.18	0.145 (ns)
	D7	5.17	0.18
	D14	5.14	0.2
	D28	5.09	0.25
For the feline pre/post intervention design (Day 0 vs. Day 28), paired measurements (body weight) were compared using the paired Student's t-test. P < 0.05 was considered statistically significant; ns indicates non-significant (P ≥‌ 0.05）
Table S2B. Longitudinal fecal score tracking of overweight cats during the 28-day DRE intervention.
Parameter	Time Point	Median	Range (Min–Max)	IQR (Q1, Q3)	P-value (D0 vs D28)
Fecal Score (1–7 scale)	D0	2	2–3	2.0, 3.0	1.000 (ns)
	D7	3	2–4	2.5, 4.0
	D14	2.5	2–4	2.0, 3.5
	D28	2.5	2–3	2.0, 3.0
Fecal Score (1–7 scale)：Fecal Consistency and Gastrointestinal Tolerance Evaluation Fecal consistency and overall gastrointestinal tolerance were monitored utilizing the standardized 7-point Purina Fecal Scoring Chart. Within this specific scale, optimal gastrointestinal output is designated by a score of 2 (firm, well-formed, segmented stools that leave no residue when picked up) or a score of 3…
Table S2C. Longitudinal BCS tracking of overweight cats during the 28-day DRE intervention.
Parameter	Time Point	Median	Range (Min–Max)	IQR (Q1, Q3)	P-value (D0 vs D28)
BCS (9-point scale)	D0	6.5	6.0–7.0	6.1, 6.9	0.1250 (ns)
	D7	6.5	6.0–7.0	6.1, 6.9
	D14	6.5	5.5–7.0	6.1, 6.9
	D28	6.25	5.5–7.0	5.6, 6.5
BCS (1–9 scale)：The feline Body Condition Score (BCS) was evaluated utilizing the universally validated 9-point scale established by the World Small Animal Veterinary Association (WSAVA). In this comprehensive system, a score of 5 represents the ideal body condition, characterized by well-proportioned morphology, easily palpable ribs with a slight fat covering, a visible waistline observed from a…

## Sheet: Table S3
Supplementary Table S3. Ingredient composition and energy profile of the experimental diets (g/kg as‑fed basis).
Ingredient (g/kg)	CON (10% fat)	HFD (60% fat)	HFD + 0.5% DRE	HFD + 1.5% DRE
Protein sources
Casein	189.6	258.4	257.1	254.5
L‑Cystine	2.8	3.9	3.9	3.8
Carbohydrate sources
Corn starch	479.8	0	0	0
Maltodextrin	118.5	161.5	160.7	159.1
Sucrose	65.2	88.9	88.5	87.6
Fiber
Cellulose	47.4	64.6	64.3	63.6
Fat sources
Lard	19	316.6	315	311.9
Soybean oil	23.7	32.3	32.1	31.8
Mineral and vitamin premixes
Mineral mix	9.5	12.9	12.8	12.7
Vitamin mix	9.5	12.9	12.8	12.7
Calcium carbonate	5.2	7.1	7.1	7
Dicalcium phosphate	12.3	16.8	16.7	16.5
Potassium bitartrate	15.6	21.3	21.2	21
Choline bitartrate	1.9	2.6	2.6	2.6
Dyes (for identification)
Blue dye	0.01	0.06	0.06	0.06
Yellow dye	0.04	–	–	–
Test compound
DRE powder	–	–	5	15
Total (g/kg)	1000	1000	1000	1000
Calculated metabolizable energy
Energy density (kcal/kg)	3850	5240	≈5240	≈5240
Energy distribution (% of ME)
Protein	0.2	0.2	0.2	0.2
Fat	0.1	0.6	0.6	0.6
Carbohydrate	0.7	0.2	0.2	0.2
Footnotes: CON, control diet (10% of energy from fat); HFD, high‑fat diet (60% of energy from fat); DRE, Deinococcus radiodurans extract. The CON and HFD base diets were custom‑formulated by Wuxi Fanbo Biotechnology Co., Ltd. (Wuxi, China) based on the established AIN‑93G formulation (Reeves et al., 1993) with modifications to fat and carbohydrate proportions. The HFD + 0.5% DRE and HFD + 1.5% DR…

## Sheet: Table S4
Supplementary Table S4. Chemical Composition of Deinococcus radiodurans Extract (DRE) by Non-Targeted Metabolomics
Table S4A. Non-Targeted Metabolomics Analysis Summary
Analysis Parameter	Value	Method / Note
Analytical Platform	LC-MS/MS	Untargeted metabolomics; both positive and negative ionization modes
Total Metabolites Detected	~20456	Negative ion mode: ~11729; Positive ion mode: ~8728
Metabolite Super Classes	12 major classes	Including lipids, organic acids, phenylpropanoids, organoheterocyclic compounds, etc.
Carotenoid Status	Deinoxanthin enriched	Signature C2-hydroxylated monoxyclic keto-carotenoid of D. radiodurans; classified as C40 terpene lipid
Table S4B. Major Metabolite Super Classes in DRE (Negative Ion Mode)
Metabolite Super Class	Count (Negative Mode)	Percentage (%)
Lipids and lipid-like molecules a	112	9.6
Organic acids and derivatives b	132	11.3
Organic oxygen compounds	79	6.8
Organoheterocyclic compounds c	87	7.4
Benzenoids d	68	5.8
Phenylpropanoids and polyketides	34	2.9
Nucleosides, nucleotides, analogues	14	1.2
Lignans, neolignans, and related	4	0.3
Other classes	2	0.2
TOTAL	1170	100
Table S4C. Representative DRE-Enriched Metabolites with Known Bioactivities
Metabolite Name / Class	Fold Change (DRE vs. CON)	Known Function / Role
Deinoxanthin (C40 carotenoid, tetraterpene lipid) a	↑ 51% (terpene lipid subclass)	Antioxidant; photoprotective; UV-absorbing; D. radiodurans signature metabolite
Quinic acid (organic oxygen compound)	↑ 2.3×	Antioxidant; anti-inflammatory; found in plant extracts (e.g., coffee)
β-Glycerophosphate (lipid)	↑ 1.7×	Phospholipid precursor; signaling molecule; intestinal mineral absorption enhancer
Hydroxycinnamate derivatives (phenylpropanoids)	↑ 1.5–3.0×	Anti-inflammatory; antimicrobial; found in plant cell walls; may resist gut proteolysis
Indole and indole derivatives (organoheterocyclic)	↑ 1.5–2.0×	Aryl hydrocarbon receptor (AhR) ligands; AhR activation → IL-22 & barrier immunity in gut
Carboxylic acids and derivatives (organic acids)	Mixed: ↑ 1.5–9.0× (some) or ↓ (others)	Short-chain fatty acid (SCFA) precursors; butyrate ↔ colonic health; energy substrate
Fatty acyls and acyl glycosides (lipids)	↑ 8.4% (lipid class)	Membrane components; signaling precursors; potential prebiotics for SCFA-producing bacteria
Notes: a Deinoxanthin is a unique C2-hydroxylated monoxyclic keto-carotenoid (C40 terpene lipid) that is the signature metabolite of D. radiodurans. Metabolomic classification: Lipids and lipid-like molecules > Terpene lipids > Tetraterpenes (C40) > Carotenoids > Xanthophylls. The 51% increase in the tetraterpene subclass in DRE vs. unfermeted substrate reflects enrichment of deinoxanthin during …
